# Supplementary material for: Wide reference databases for typing Trypanosoma cruzi based on amplicon sequencing of the minicircle hypervariable region
Source: PLoS Negl Trop Dis. 2023 Nov 13;17(11):e0011764. doi: 10.1371/journal.pntd.0011764 (PMC10681310; doi:10.1371/journal.pntd.0011764)
Supplement: S2 File — (XLSX) [file pntd.0011764.s005.xlsx]

## Sheet: Hoja1
		TcI									TcII										TcIII			TcIV	TcV			TcVI
		JRcl4	TRYCC1522	Dm28c	TBM3324 Ecuador	TBM3479B1 Ecuador	H1 Texas	V2 Panamá	FcHcl1 Colombia	TMB_2798	Ycl6	S92a	S44a	S23b	S1162a	S154a	S15	S11	Ycl4	Berenice	231	Ikiakarora	M6241cl6	CanIII	9280cl2	Sc43cl1	SOL	CLB(ionTorrent)	CLB(illumina)	Tula
TcI	862021	0	0.0625	0.0625	0.0839748	0.0616087	0.0436364	0.0715667	0.0685028	0.075	0	0	0	0	0	0	0	0	0	0	0.0205479	0.0114943	0	0	0	0	0	0.00374532	0	0
	393TA	0	0.125	0.125	0.292512	0.315459	0.105455	0.135397	0.164548	0.325	0	0	0	0	0	0	0	0	0	0	0.0136986	0.0229885	0.0128205	0	0	0	0	0	0	0
	ARMADILLO1973	0	0	0	0.0552834	0.0638905	0.16	0.121857	0.0614407	0.0125	0	0	0	0	0	0	0	0	0	0	0	0.00574713	0	0	0	0	0	0.011236	0	0
	Colombiana	0	0	0	0.0307908	0.0359384	0.141818	0.073501	0.0367232	0.0375	0	0	0	0	0	0	0	0	0	0	0	0.00574713	0	0	0	0	0	0	0	0
	CUICAcl1	0	0	0	0.0195941	0.0285225	0.00727273	0.0270793	0.0310734	0.025	0	0	0	0	0	0	0	0	0	0	0.0205479	0	0	0	0.235294	0.0229885	0.0444444	0	0	0
	CUTIAcl1	0	0	0	0.0118964	0.0222476	0.0218182	0.0232108	0.0247175	0	0	0	0.00479616	0	0	0.00480769	0	0	0	0	0	0.00287356	0	0	0	0	0	0.00749064	0.00456621	0
	DAVIS	0	0	0	0.0783765	0.0770108	0.156364	0.112186	0.0677966	0.0875	0	0	0	0	0	0	0	0	0	0	0.0342466	0.00862069	0	0	0.147059	0.0143678	0.0277778	0.00749064	0	0
	DM28c	1	0.75	0.75	0.0636809	0.0553337	0.0654545	0.0560928	0.0783898	0.0625	0	0	0	0	0	0	0	0	0	0	0.0342466	0.00574713	0	0	0.0294118	0.00287356	0.00555556	0.00749064	0	0
	ElSalvador1980	0	0	0	0.0475857	0.0353679	0.152727	0.0928433	0.0529661	0	0	0	0	0	0	0	0	0	0	0	0	0.0114943	0	0	0	0	0	0.00374532	0	0
	LL0553R2cl3	0	0	0	0.0139958	0.0193953	0.00727273	0.0290135	0.0148305	0.0125	0	0	0	0	0	0	0	0	0	0	0	0.00287356	0	0	0	0	0	0	0	0
	MRC	0	0.125	0.125	0.137859	0.128351	0.0981818	0.154739	0.197034	0.125	0	0	0	0	0	0	0	0	0	0	0	0.00287356	0	0	0	0	0	0.00749064	0	0
	NS	0	0	0	0.0636809	0.086138	0.0654545	0.0831721	0.112994	0.125	0.00621118	0	0	0	0	0	0	0	0	0	0	0.00287356	0	0	0	0	0	0	0	0
	P209cl1	0	0	0	0.0286914	0.0347975	0.0618182	0.040619	0.0416667	0.0375	0	0	0	0	0	0	0	0	0	0	0	0.0143678	0	0	0	0	0	0	0	0
	PalDa20cl3	0	0	0	0.0230931	0.0336566	0.0109091	0.0386847	0.019774	0.0375	0	0	0	0	0	0	0	0	0	0	0	0.00287356	0	0	0	0	0	0.011236	0.00456621	0
	PalDa30V2cl2	0	0	0	0.00979706	0.017684	0.00363636	0.0232108	0.0127119	0	0	0	0	0	0	0	0	0	0	0	0	0.00287356	0	0	0	0	0	0	0	0
	PalDa4	0	0	0	0.0146956	0.0222476	0.00363636	0.0232108	0.0155367	0	0	0	0	0	0	0	0	0	0	0	0.00684931	0.00287356	0	0	0.0294118	0.00287356	0.00555556	0	0	0
	QRA05	0	0	0	0.00979706	0.0131204	0.00363636	0.0116054	0.0127119	0.0125	0	0	0	0	0	0	0	0	0	0	0.0273973	0.0143678	0	0	0.264706	0.0431034	0.0722222	0	0	0
	R143	0	0	0	0.0328901	0.0188249	0.00727273	0.0135397	0.0225989	0.05	0	0	0	0	0	0	0	0	0	0	0.0205479	0.00287356	0	0	0	0	0	0	0	0
	Saimiri4a	0	0.0625	0.0625	0.0678796	0.0564746	0.0290909	0.0580271	0.0586158	0.0625	0	0	0	0	0	0	0	0	0	0	0	0.00574713	0	0	0	0	0	0	0	0
	SilvioX107	0	0	0	0.016795	0.0193953	0.0181818	0.0154739	0.0162429	0	0	0	0	0	0	0	0	0	0	0	0.0684932	0.00574713	0	0	0	0	0	0	0	0
	SO40	0	0	0	0.0104969	0.00969766	0.00363636	0.0116054	0.0127119	0.025	0	0	0	0	0	0	0	0	0	0	0	0.0114943	0	0	0	0	0	0	0	0
	SP104cl1	0	0	0	0.0181945	0.0148317	0.0109091	0.0270793	0.019774	0	0	0	0	0	0	0	0	0	0	0	0	0.00287356	0	0	0	0	0	0	0	0
	TeDa2cl4	0	0	0	0.016795	0.0136908	0	0.0154739	0.00988701	0.0125	0	0	0	0	0	0	0	0	0	0	0.00684931	0	0	0	0	0	0	0	0	0
	TEV55cl1	0	0	0	0.0272918	0.0222476	0.00727273	0.0135397	0.0176554	0	0	0	0	0	0	0	0	0	0	0	0.00684931	0	0	0	0	0	0	0	0	0
	Vincho111	0	0	0	0.0195941	0.0256703	0.08	0.032882	0.0423729	0.025	0	0	0	0	0	0	0	0	0	0	0	0.0143678	0	0	0	0	0	0	0	0
	VQUI1	0	0	0	0.0223933	0.0256703	0.0254545	0.0386847	0.0268362	0	0	0	0	0	0	0	0	0	0	0	0	0.00287356	0	0	0	0	0	0	0	0
TcII	Bug2150	0	0	0	0	0	0	0	0	0	0.0559006	0.0755556	0.088729	0.0105263	0.1	0.0817308	0.0979381	0.0833333	0.049505	0.0625	0	0.0229885	0	0	0	0	0.00555556	0.011236	0	0
	Bug2152	0	0	0	0.00139958	0.00171135	0	0	0.00141243	0	0.0496894	0.0711111	0.0839329	0.0157895	0.1	0.0865385	0.0979381	0.0714286	0.039604	0.0520833	0.00684931	0.0172414	0	0	0.0588235	0.00574713	0.0111111	0.011236	0	0
	CBBcl4	0	0	0	0	0	0	0	0	0	0.124224	0.155556	0.134293	0.0473684	0.173684	0.0817308	0.195876	0.166667	0.0841584	0.09375	0.00684931	0.0402299	0	0	0.176471	0.0172414	0.0333333	0.0149813	0	0
	Esmeraldo	0	0	0	0	0	0	0	0	0	0.291925	0.382222	0.376499	0.315789	0.352632	0.504808	0.298969	0.357143	0.381188	0.4375	0.0273973	0.126437	0	0	0	0	0	0.0299625	0.00456621	0
	IVVcl4	0	0	0	0	0	0	0	0	0	0.0869565	0.0533333	0.0719424	0.0263158	0.0789474	0.0480769	0.0927835	0.0833333	0.0544554	0.03125	0	0.0201149	0	0	0	0	0.00555556	0.00374532	0	0
	MAS1cl1	0	0	0	0	0	0	0	0	0	0.0621118	0.0444444	0.088729	0.484211	0.105263	0.0913462	0.0721649	0.14881	0.0445545	0.135417	0.0273973	0.0287356	0	0	0.117647	0.0114943	0.0222222	0	0	0
	TU18	0	0	0	0	0	0	0	0	0	0.186335	0.124444	0.184652	0.0842105	0.173684	0.134615	0.21134	0.190476	0.138614	0.0625	0	0.0545977	0	0	0	0.00574713	0.0333333	0.0149813	0.00456621	0
	X300	0	0	0	0	0	0	0	0	0	0.36646	0.253333	0.242206	0.163158	0.236842	0.211538	0.226804	0.178571	0.346535	0.322917	0	0.123563	0	0	0	0	0	0.00374532	0	0
TcIII	LL0513R2	0	0	0	0	0.0022818	0	0	0.00141243	0	0.00621118	0	0	0	0	0	0	0	0.0049505	0	0.0890411	0.0402299	0.0128205	0	0.117647	0.0172414	0.0333333	0.0486891	0.0684932	0
	LL051P24RI	0	0	0	0.00069979	0.0022818	0	0	0.00141243	0	0.00621118	0	0	0	0	0	0	0	0.0049505	0	0.0821918	0.0488506	0.0128205	0	0.0294118	0.00862069	0.0111111	0.0486891	0.0730594	0
	M5631cl5	0	0	0	0	0.0011409	0	0	0	0	0	0	0	0	0	0	0	0	0	0	0	0.00287356	0	0	0	0	0	0	0.00456621	0
	M6241cl6	0	0	0	0.00069979	0	0	0.00193424	0	0	0.00621118	0	0	0	0	0	0	0	0.0049505	0	0.123288	0.0804598	0.929487	0	0	0	0	0.00749064	0.00913242	0
	X109	0	0	0	0.00349895	0.00513406	0	0.00193424	0.00211864	0	0.0434783	0.0577778	0.0119904	0.0315789	0	0.0192308	0.0206186	0	0.0346535	0.0208333	0.205479	0.12931	0.0448718	0.00578035	0.0294118	0.0143678	0.0222222	0.0561798	0.0776256	0
	92122102R	0	0	0	0	0	0	0	0	0	0	0	0	0	0	0	0	0	0	0	0.00684931	0	0	0	0.0294118	0.00287356	0.00555556	0.00374532	0	0
	93053102Rcl3	0	0	0	0	0	0	0	0	0	0	0	0	0	0	0	0	0	0	0	0	0	0	0	0	0	0	0.0224719	0.0228311	0
TcIV	CANIII	0	0	0	0.00069979	0.00171135	0.00363636	0.00386847	0.00211864	0	0.0124224	0	0.00719424	0	0.0105263	0.0144231	0.0103093	0.0119048	0.0049505	0.0104167	0.136986	0.0545977	0.00641026	1	0	0.00287356	0	0.0411985	0.0502283	0.8
	DogTheis	0	0	0	0	0	0	0	0	0	0	0	0	0	0	0	0	0	0	0	0.00684931	0	0	0	0	0	0	0.0337079	0	0
	STC10Rcl3	0	0	0	0	0	0	0	0	0	0	0	0	0	0	0	0	0	0	0	0	0	0	0	0	0	0	0.0149813	0	0
	STC13Rcl3	0	0	0	0	0	0	0	0	0	0	0	0	0	0	0	0	0	0	0	0	0.00287356	0.00641026	0	0	0	0	0.011236	0	0
	STC16Rcl4	0	0	0	0	0	0	0	0	0	0	0	0	0	0	0	0	0	0	0	0	0	0	0	0	0	0	0	0	0
	STC5Rcl2	0	0	0	0	0	0	0	0.000706215	0	0	0	0	0	0	0	0	0	0	0	0	0	0	0	0	0	0	0.0149813	0	0
TcV	Bug2145	0	0	0	0	0	0	0.00193424	0	0	0	0.0177778	0.00479616	0	0.0105263	0	0.0206186	0.0119048	0.00990099	0	0.0753425	0	0	0	0.411765	0.353448	0.355556	0.0187266	0.0136986	0
	CHUL23	0	0	0	0	0	0	0	0	0	0	0.00888889	0	0	0.0105263	0	0.0103093	0	0.00990099	0	0.0410959	0	0	0	0.352941	0.192529	0.222222	0	0	0
	LL014R1	0	0	0	0	0	0	0.00193424	0	0	0.0186335	0.0488889	0.0119904	0	0.0263158	0.0144231	0.0515464	0.0238095	0.0445545	0	0.130137	0.00862069	0	0	0.911765	0.623563	0.85	0.0411985	0.0365297	0
	LL0401R0cl1	0	0	0	0	0	0	0	0	0	0	0.0133333	0.00479616	0	0.00526316	0	0.0154639	0.0119048	0.0049505	0	0.0342466	0	0	0	0.352941	0.16092	0.222222	0.00374532	0	0
	MIz02	0	0	0	0	0	0	0	0	0	0	0	0	0	0	0	0	0	0	0	0.0479452	0	0	0	0.323529	0.175287	0.233333	0	0	0
	MNcl2	0	0	0	0	0	0	0.00193424	0	0	0.0186335	0.0488889	0.0143885	0	0.0263158	0.0144231	0.056701	0.0238095	0.0445545	0	0.164384	0.00862069	0	0	0.970588	0.672414	0.922222	0.0374532	0.0365297	0
	SAXP19	0	0	0	0	0	0	0	0	0	0	0.0133333	0.00239808	0	0.0105263	0	0.0154639	0.00595238	0.00990099	0	0.0547945	0.00287356	0	0	0.352941	0.175287	0.216667	0.0187266	0.0228311	0
	SC43cl1	0	0	0	0	0	0	0	0	0	0	0	0	0	0	0	0	0	0	0	0.0547945	0.00287356	0	0	0.441176	0.278736	0.338889	0.00374532	0	0
TcVI	CLBrener	0	0	0	0.00139958	0	0	0	0	0	0	0	0.00719424	0.0210526	0	0	0	0	0	0	0.0890411	0.109195	0.0128205	0	0.0294118	0.0172414	0.0277778	0.359551	0.47032	0
	LL015P68R0cl4	0	0	0	0.00069979	0	0	0.00193424	0.00141243	0	0.00621118	0.0488889	0.0455635	0.0578947	0.0473684	0.0192308	0.0463918	0.0654762	0.019802	0.0625	0.130137	0.321839	0.025641	0	0.0294118	0.00574713	0.00555556	0.47191	0.538813	0.8
	P63cl1	0	0	0	0	0	0	0	0	0	0.0310559	0.00444444	0.0143885	0.0210526	0	0	0	0.0119048	0.0346535	0	0.0273973	0.143678	0	0	0	0.00287356	0	0.123596	0.150685	0.8
	TeP6	0	0	0	0	0	0	0	0	0	0	0.00888889	0.0167866	0.0263158	0.0315789	0	0.0309278	0.0238095	0.0049505	0.0208333	0.0479452	0.16092	0	0	0	0.00287356	0	0.164794	0.200913	0.8
	TeV67	0	0	0	0	0	0	0	0	0	0.0310559	0.00444444	0.0119904	0.0210526	0.0105263	0	0.0103093	0.0178571	0.0346535	0.0104167	0.0136986	0.198276	0	0	0	0	0	0.191011	0.242009	0.8
	Tulacl92	0	0	0	0	0	0	0	0.000706215	0	0	0.0222222	0.0239808	0.0263158	0.0473684	0	0.0463918	0.0416667	0.0148515	0.03125	0.0753425	0.215517	0	0	0.0882353	0.00862069	0.0166667	0.164794	0.214612	1
	VM09	0	0	0	0.00139958	0	0	0	0	0	0	0.0133333	0.0143885	0.0210526	0	0	0	0.0178571	0	0.0208333	0.0547945	0.132184	0.00641026	0	0.0588235	0.0258621	0.0388889	0.47191	0.598174	0
	Each square represent the proportion of mHVR clusters in a genome shared with mHVR clusters of a strain. Note that some clusters are shared between different DTUs but usually they are low frequency clusters in one of them.
