# Supplementary material for: Wide reference databases for typing Trypanosoma cruzi based on amplicon sequencing of the minicircle hypervariable region
Source: PLoS Negl Trop Dis. 2023 Nov 13;17(11):e0011764. doi: 10.1371/journal.pntd.0011764 (PMC10681310; doi:10.1371/journal.pntd.0011764)
Supplement: S3 File — (XLSX) [file pntd.0011764.s006.xlsx]

## Sheet: Sheet
				95% Reference set							85% Reference set
Sample	Reads R1	Reads R2	Filtered	TcI	TcII	TcIII	TcIV	TcV	TcVI	% Clustered reads	TcI	TcII	TcIII	TcIV	TcV	TcVI	clustered reads	%Clustered reads
H1	29313	29313	28396	0.983356	0	0	0	0.0164152	0.000228624	77.02	0.983861	7.42032e-05	0.000296813	0	0.0155827	0.000185508	26953	94.92
H3	19022	19022	18373	0.000246822	0	0	0	0.627237	0.372516	88.21	0.000228781	0	0.000343171	0	0.652139	0.347289	17484	95.16
H4	31322	31322	30376	0.000364964	0	0	0	0.965547	0.0340876	90.2	0.000404149	0.000202075	0.0548296	0	0.912805	0.0317594	29692	97.75
H5	21177	21177	20532	0.481767	0	0	0	0.518233	0	95.36	0.467702	9.89218e-05	0.000395687	0	0.531803	0	20218	98.47
H6	62385	62385	60810	0.000107047	0	0	0	0.999839	5.35236e-05	92.17	0.000133826	1.67283e-05	0.00204085	0	0.997574	0.000234196	59779	98.3
H7	67573	67573	65788	0.0132748	0	0	0	0.986424	0.0003017	90.69	0.0222847	5.40891e-05	0.0362668	0	0.940799	0.000594981	36976	56.2
H11	27114	27114	25607	0.0219379	0	0	0	0.955346	0.0227162	80.28	0.0194198	0.000282031	0.00870266	0	0.952055	0.0195407	24820	96.93
H12	65480	65480	63777	0.0375923	0	0	0	0.907627	0.054781	95.6	0.0376523	0.0107532	0.00933662	0	0.875871	0.0663866	62121	97.4
H13	11712	11712	11054	0.00178591	0.00011162	0	0	0.997321	0.000781337	81.05	0.00156894	0.00107864	0.0035301	0	0.993038	0.000784468	10198	92.26
H15	5187	5187	4953	0.0695214	0	0	0	0.928715	0.00176322	80.15	0.0630572	0.000434877	0.00130463	0	0.933464	0.00173951	4599	92.85
H16	7974	7974	6793	0.00083696	0	0	0.000334784	0.054235	0.944593	87.94	0.00145985	0	0.000324412	0	0.0627737	0.935442	6165	90.76
H17	3494	3494	3347	0.00038956	0.00077912	0	0.00038956	0.997663	0.00077912	76.7	0.000318167	0.00477251	0.00413618	0	0.9895	0.00127267	3143	93.9
H19	6129	6129	5780	0.00276302	0.000850159	0	0	0.995749	0.00063762	81.4	0.0046145	0.00173044	0.00384541	0	0.989041	0.000769083	5201	89.98
H20	28833	28833	27946	0.00796373	0.00759618	0	0	0.984399	4.08397e-05	87.62	0.00746296	0.0475117	0.0679795	0	0.877009	3.69454e-05	27067	96.85
H23	5778	5778	5373	0.00026062	0	0	0	0.997394	0.00234558	71.41	0.000628141	0.000628141	0.0031407	0	0.9933	0.00230318	4776	88.89
H25	2796	2796	2627	0.00309872	0.000442674	0	0	0.990704	0.00575476	85.99	0.00590219	0.000421585	0.0573356	0	0.929595	0.00674536	2372	90.29
H26	17342	17342	16717	0.000149399	0.000821693	0	0	0.99888	0.000149399	80.08	0.000130438	0.00782626	0.011022	0	0.9805	0.00052175	15333	91.72
H27	17754	17754	15418	7.78998e-05	0	0	0	0.999844	7.78998e-05	83.26	7.08316e-05	0.00198328	0.0310951	0	0.96423	0.00262077	14118	91.57
H29	20826	20826	19998	0.00069025	0.000345125	0	0	0.998102	0.000862813	57.96	0.000445558	0.000724032	0.00189362	5.56948e-05	0.99521	0.00167084	17955	89.78
H30	1595	1595	1281	0	0	0	0	1	0	51.05	0.00625	0.00125	0.01125	0	0.98	0.00125	800	62.45
H31	170	170	136	0.0434783	0	0	0	0.289855	0.666667	50.74	0.142857	0	0	0	0.261905	0.595238	84	61.76
H32	221	221	191	0	0	0	0	1	0	68.59	0.0201342	0.00671141	0.00671141	0	0.966443	0	149	78.01
H33	166	166	144	0.0430108	0	0	0	0.956989	0	64.58	0.0521739	0.00869565	0	0	0.921739	0.0173913	115	79.86
H34	123	123	75	0.0192308	0	0	0	0.961538	0.0192308	69.33	0.0169492	0	0.0169492	0	0.915254	0.0508475	59	78.67
H35	610	610	541	0.256983	0	0	0	0.49162	0.251397	66.17	0.225118	0.00236967	0.00473934	0	0.552133	0.21564	422	78
H37	901	901	817	0	0	0	0	0.983633	0.0163666	74.79	0.00147493	0.00442478	0.00884956	0	0.966077	0.019174	678	82.99
H38	63	63	55	0	0	0	0	1	0	54.55	0.0285714	0	0	0	0.971429	0	35	63.64
H39	350	350	266	0.00621118	0	0	0	0.993789	0	60.53	0.0273224	0	0.00546448	0	0.961749	0.00546448	183	68.8
Passed the threshold filter for both reference sets
Passed the threshold filter only for 85% reference set
